# Supplementary material for: Comparative Effectiveness of Treatments for Bacterial Vaginosis: A Network Meta-Analysis
Source: Antibiotics (Basel). 2021 Aug 13;10(8):978. doi: 10.3390/antibiotics10080978 (PMC8388924; doi:10.3390/antibiotics10080978)
Supplement: Supplementary file 1 [file antibiotics-10-00978-s001.zip]

Archive with 1 entries (1 files):
- antibiotics-1293936-supplementary.pdf
